# Supplementary material for: Household factors influencing cockroach infestations and helminth parasites: Insights from a rural community in Guatemala
Source: PLoS One. 2026 Jan 9;21(1):e0340314. doi: 10.1371/journal.pone.0340314 (PMC12788667; doi:10.1371/journal.pone.0340314)
Supplement: S1 Table — (XLSX) [file pone.0340314.s001.xlsx]

## Sheet: Hoja1
S1 Table. Data collection of household material, domestic animal and cockroaches presence in a rural community in Guatemala.
ID home	Floor type	Wall type	Roof type	Cockroaches control	Dogs presence	Cat presence	Pultry presence	Capture type	Cockroach number
STR 001	cement	cement other	metal sheet	yes	yes	no	yes	manual	1
STR 002	cement	cement other	cement	no	no	no	no	manual	0
STR 003	cement	wooden plank	metal sheet	no	no	yes	yes	manual	5
STR 004	cement	cement block	metal sheet	yes	yes	no	yes	trap	0
STR 005	dirt	wooden plank	metal sheet	no	yes	no	yes	trap	0
STR 006	cement	cement block	metal sheet	yes	no	no	yes	trap	0
STR 007	cement	cement other	metal sheet	yes	no	no	yes	trap	0
STR 008	cement dirt	cement block	metal sheet	yes	yes	no	yes	trap	0
STR 009	cement dirt	cement block	metal sheet	no	no	yes	no	trap	2
STR 010	cement dirt	cement other	metal sheet	yes	yes	yes	yes	manual	13
STR 011	cement	cement block	metal sheet	yes	no	no	no	manual	2
STR 012	cement	cement block	metal sheet	yes	no	no	no	manual	7
STR 013	cement dirt	cement other	metal sheet	yes	no	yes	yes	manual	4
STR 014	cement	cement block	metal sheet	no	yes	no	no	trap	0
STR 015	cement	cement block	metal sheet	no	yes	yes	yes	manual	13
STR 016	cement dirt	cement block	metal sheet	no	no	no	no	trap	0
STR 017	cement	cement block	metal sheet	yes	yes	yes	no	trap	0
STR 018	cement	cement block	metal sheet	yes	yes	yes	no	trap	0
STR 019	dirt	metal sheet	metal sheet	no	no	no	no	manual trap	3
STR 020	cement	cement block	metal sheet	no	yes	no	no	manual	24
STR 021	cement	cement other	metal sheet	no	yes	yes	yes	manual	20
STR 022	cement	cement block	metal sheet	yes	yes	yes	no	manual	3
STR 023	cement dirt	metal other	metal sheet	no	yes	yes	no	trap	1
STR 024	cement	cement other	metal sheet	no	no	no	no	trap	0
STR 025	cement dirt	cement block	metal sheet	no	yes	yes	no	manual	7
STR 026	dirt	plastic sheet	metal sheet	yes	no	yes	no	manual	32
STR 027	cement	cement other	metal sheet	yes	yes	yes	no	trap	0
STR 028	cement	cement block	cement	no	yes	no	yes	manual	1
STR 029	cement	cement block	metal sheet	yes	yes	yes	yes	trap	0
STR 030	cement	cement block	metal sheet	yes	no	no	yes	trap	2
STR 031	cement	cement block	metal sheet	yes	no	no	no	manual	5
STR 032	cement	cement other	metal sheet	yes	yes	yes	no	trap	0
STR 033	cement	cement other	metal sheet	yes	yes	no	yes	manual	11
STR 034	cement	cement block	metal sheet	yes	yes	no	no	manual	2
STR 035	dirt	metal sheet	metal sheet	yes	yes	no	no	trap	0
STR 036	cement dirt	metal sheet	metal sheet	no	no	no	no	manual	14
STR 037	dirt	metal sheet	metal sheet	no	yes	no	no	trap	0
STR 038	cement	cement block	metal sheet	yes	no	no	no	manual	1
STR 039	cement	cement block	metal sheet	yes	yes	yes	no	trap	7
STR 040	cement	cement block	metal sheet	yes	no	yes	yes	trap	0
STR 041	dirt	wooden other	metal sheet	yes	no	yes	yes	trap	0
STR 042	cement	cement block	metal sheet	yes	no	no	no	trap	0
STR 043	cement	cement block	metal sheet	yes	yes	yes	yes	trap	6
STR 044	cement dirt	cement other	metal sheet	yes	no	no	no	trap	1
STR 045	cement dirt	cement other	metal sheet	yes	no	no	yes	trap	1
STR 046	cement	cement block	metal sheet	yes	yes	no	no	trap	0
STR 047	cement	cement block	metal sheet	yes	no	yes	yes	trap	3
STR 048	cement	cement block	metal sheet	no	no	yes	no	manual	6
STR 049	cement	cement block	metal sheet	yes	yes	no	no	manual	3
STR 050	dirt	wooden other	metal sheet	yes	yes	yes	yes	manual	28
STR 051	cement	cement block	metal sheet	yes	no	no	yes	trap	0
STR 052	cement dirt	cement block	metal sheet	yes	yes	no	no	trap	0
STR 053	dirt	metal sheet	metal sheet	yes	yes	yes	no	trap	4
STR 054	cement	cement other	metal sheet	yes	no	yes	no	trap	0
STR 055	cement	cement block	metal sheet	yes	no	no	no	trap	0
STR 056	cement	cement block	metal sheet	yes	no	no	yes	trap	1
STR 057	cement	cement block	metal sheet	no	yes	no	no	manual	7
STR 058	cement dirt	cement other	metal sheet	yes	yes	no	no	trap	0
STR 059	cement	cement block	metal sheet	yes	no	yes	no	trap	0
STR 060	dirt	metal other	metal sheet	yes	yes	yes	yes	manual trap	14
STR 061	cement dirt	cement other	metal sheet	yes	no	no	no	trap	0
STR 062	cement	cement block	metal sheet	yes	no	no	no	trap	0
STR 063	cement dirt	cement other	metal sheet	yes	no	no	no	trap	0
STR 064	cement	cement block	metal sheet	yes	no	no	no	trap	1
STR 065	cement	cement block	metal sheet	yes	no	no	no	trap	1
STR 066	dirt	metal other	metal sheet	yes	no	no	yes	trap	0
STR 067	cement	cement block	metal sheet	no	no	no	no	trap	0
STR 068	cement	cement block	metal sheet	yes	yes	yes	yes	manual trap	2
STR 069	cement dirt	cement other	metal sheet	yes	no	no	no	trap	0
STR 070	dirt	cement block	metal sheet	yes	yes	no	no	manual	2
