# Supplementary material for: Household factors influencing cockroach infestations and helminth parasites: Insights from a rural community in Guatemala
Source: PLoS One. 2026 Jan 9;21(1):e0340314. doi: 10.1371/journal.pone.0340314 (PMC12788667; doi:10.1371/journal.pone.0340314)
Supplement: S2 Table — (XLSX) [file pone.0340314.s002.xlsx]

## Sheet: Hoja1
S2 Table. Data collection of cockroaches capture in a rural community in Guatemala.
ID home	ID insect	Specie	Sex	Age	Colect place	Colect type	Hammerschmidtiella	Laidynema	Thelastoma	Protrellus	Trichuris	Moniliformis	Taenia	Helminth presence
STR-010	cst-001	Periplaneta americana	nymph	nymph	sewer	manual	0	0	0	0	0	0	1	yes
STR-010	cst-002	Periplaneta americana	female	adult	sewer	manual	0	0	0	0	0	0	1	yes
STR-010	cst-003	Periplaneta americana	nymph	nymph	kitchen	manual	0	0	0	0	0	0	0	no
STR-010	cst-004	Periplaneta americana	nymph	nymph	kitchen	manual	0	0	0	0	0	0	0	no
STR-010	cst-005	Periplaneta americana	male	adult	kitchen	manual	0	0	0	0	0	0	0	no
STR-010	cst-006	Periplaneta americana	female	adult	kitchen	manual	0	0	0	0	0	0	0	no
STR-010	cst-007	Periplaneta americana	female	adult	kitchen	manual	0	0	0	0	0	0	0	no
STR-010	cst-008	Periplaneta americana	nymph	nymph	kitchen	manual	0	0	0	0	0	0	0	no
STR-010	cst-009	Periplaneta americana	female	adult	kitchen	manual	0	0	0	0	0	0	0	no
STR-010	cst-010	Periplaneta americana	nymph	nymph	kitchen	manual	0	0	0	0	0	0	1	yes
STR-010	cst-011	Periplaneta americana	nymph	nymph	kitchen	manual	0	0	0	0	0	0	0	no
STR-010	cst-012	Periplaneta americana	female	adult	kitchen	manual	0	0	0	0	0	0	0	no
STR-010	cst-013	Periplaneta americana	nymph	nymph	kitchen	manual	0	0	0	0	0	0	0	no
STR-003	cst-014	Periplaneta americana	female	adult	kitchen	manual	1	0	0	0	1	0	0	yes
STR-003	cst-015	Periplaneta americana	female	adult	kitchen	manual	1	0	1	0	0	0	0	yes
STR-003	cst-016	Periplaneta americana	female	adult	kitchen	manual	1	0	1	0	0	0	0	yes
STR-003	cst-017	Periplaneta americana	nymph	nymph	kitchen	manual	0	0	0	0	0	0	0	no
STR-003	cst-018	Periplaneta americana	nymph	nymph	kitchen	manual	0	0	1	0	0	0	0	yes
STR-001	cst-019	Periplaneta americana	nymph	nymph	kitchen	manual	1	0	0	0	0	0	0	yes
STR-009	cst-020	Periplaneta americana	nymph	nymph	kitchen	trap	0	0	0	0	0	0	0	no
STR-009	cst-021	Periplaneta americana	nymph	nymph	kitchen	trap	0	0	0	0	0	0	0	no
STR-033	cst-022	Periplaneta americana	female	adult	kitchen	manual	1	0	1	0	0	0	0	yes
STR-015	cst-023	Periplaneta americana	nymph	nymph	kitchen	manual	0	0	0	0	0	0	0	no
STR-015	cst-024	Periplaneta americana	nymph	nymph	kitchen	manual	1	0	0	0	0	0	0	yes
STR-015	cst-025	Periplaneta americana	nymph	nymph	kitchen	manual	1	0	0	0	0	0	0	yes
STR-015	cst-026	Periplaneta americana	nymph	nymph	kitchen	manual	0	0	0	0	0	0	0	no
STR-015	cst-027	Periplaneta americana	nymph	nymph	kitchen	manual	0	0	0	0	0	0	0	no
STR-015	cst-028	Periplaneta americana	female	adult	kitchen	manual	1	0	0	0	0	0	0	yes
STR-015	cst-029	Periplaneta americana	nymph	nymph	kitchen	manual	0	0	0	0	0	0	0	no
STR-015	cst-030	Periplaneta americana	nymph	nymph	kitchen	manual	1	0	0	0	0	0	0	yes
STR-011	cst-031	Periplaneta americana	nymph	nymph	backyard	manual	1	0	0	0	0	0	0	yes
STR-012	cst-032	Periplaneta americana	nymph	nymph	kitchen	manual	0	0	0	0	0	0	0	no
STR-012	cst-033	Periplaneta americana	nymph	nymph	kitchen	manual	0	0	0	0	0	0	0	no
STR-012	cst-034	Periplaneta americana	nymph	nymph	kitchen	manual	0	0	0	0	0	0	0	no
STR-012	cst-035	Periplaneta americana	nymph	nymph	kitchen	manual	0	0	0	0	0	0	0	no
STR-012	cst-036	Periplaneta americana	nymph	nymph	kitchen	manual	0	0	0	0	0	0	0	no
STR-012	cst-037	Periplaneta americana	nymph	nymph	kitchen	manual	0	0	0	0	0	0	0	no
STR-012	cst-038	Periplaneta americana	female	adult	kitchen	manual	1	0	0	0	0	0	0	yes
STR-013	cst-039	Periplaneta americana	nymph	nymph	kitchen	manual	0	0	0	0	0	0	0	no
STR-013	cst-040	Periplaneta americana	nymph	nymph	kitchen	manual	0	0	0	0	0	0	0	no
STR-013	cst-041	Periplaneta americana	nymph	nymph	kitchen	manual	0	0	0	0	0	0	0	no
STR-013	cst-042	Periplaneta americana	nymph	nymph	kitchen	manual	0	0	0	0	0	0	0	no
STR-033	cst-043	Periplaneta americana	nymph	nymph	kitchen	manual	1	0	0	0	0	0	0	yes
STR-020	cst-044	Periplaneta americana	nymph	nymph	laundry	manual	0	0	0	0	0	0	0	no
STR-020	cst-045	Periplaneta americana	nymph	nymph	kitchen	manual	1	0	0	0	0	1	0	yes
STR-020	cst-046	Periplaneta americana	nymph	nymph	kitchen	manual	0	0	0	0	0	0	0	no
STR-020	cst-047	Periplaneta americana	nymph	nymph	kitchen	manual	0	0	0	0	0	0	0	no
STR-020	cst-048	Periplaneta americana	nymph	nymph	kitchen	manual	1	0	0	0	0	0	0	yes
STR-020	cst-049	Periplaneta americana	nymph	nymph	kitchen	manual	0	0	0	0	0	1	0	yes
STR-020	cst-050	Periplaneta americana	male	adult	kitchen	manual	0	0	0	0	0	0	0	no
STR-020	cst-051	Periplaneta americana	female	adult	kitchen	manual	0	0	0	0	0	0	0	no
STR-020	cst-052	Periplaneta americana	male	adult	kitchen	manual	0	0	0	0	0	0	0	no
STR-020	cst-053	Periplaneta americana	nymph	nymph	kitchen	manual	0	0	0	0	0	0	0	no
STR-020	cst-054	Periplaneta americana	male	adult	kitchen	manual	1	0	0	0	0	0	0	yes
STR-020	cst-055	Periplaneta americana	nymph	nymph	kitchen	manual	0	0	0	0	0	0	0	no
STR-020	cst-056	Periplaneta americana	female	adult	kitchen	manual	1	0	0	0	0	0	0	yes
STR-020	cst-057	Periplaneta americana	nymph	nymph	kitchen	manual	1	0	0	0	0	0	0	yes
STR-020	cst-058	Periplaneta americana	nymph	nymph	kitchen	manual	0	0	0	0	0	0	0	no
STR-020	cst-059	Periplaneta americana	nymph	nymph	kitchen	manual	0	0	0	0	0	0	0	no
STR-020	cst-060	Periplaneta americana	nymph	nymph	kitchen	manual	0	0	0	0	0	0	0	no
STR-020	cst-061	Periplaneta americana	nymph	nymph	kitchen	manual	1	0	0	0	0	0	0	yes
STR-020	cst-062	Periplaneta americana	female	adult	kitchen	manual	0	0	0	0	0	0	0	no
STR-020	cst-063	Periplaneta americana	nymph	nymph	kitchen	manual	0	0	0	0	0	0	0	no
STR-020	cst-064	Periplaneta americana	nymph	nymph	kitchen	manual	0	0	0	0	0	0	0	no
STR-020	cst-065	Periplaneta americana	nymph	nymph	laundry	manual	0	0	0	0	0	0	0	no
STR-020	cst-066	Periplaneta americana	nymph	nymph	laundry	manual	0	0	0	0	0	0	0	no
STR-021	cst-067	Periplaneta americana	nymph	nymph	kitchen	manual	1	0	0	0	0	0	0	yes
STR-019	cst-068	Periplaneta americana	male	adult	bedroom	manual	1	0	0	0	0	0	0	yes
STR-019	cst-069	Periplaneta americana	female	adult	bedroom	manual	0	0	0	0	0	0	0	no
STR-011	cst-070	Periplaneta americana	nymph	nymph	kitchen	manual	0	0	0	0	0	0	0	no
STR-022	cst-071	Periplaneta americana	female	adult	kitchen	manual	0	0	0	0	0	0	0	no
STR-023	cst-072	Periplaneta americana	female	adult	bedroom	trap	1	0	0	0	0	0	0	yes
STR-025	cst-073	Periplaneta americana	nymph	nymph	kitchen	manual	0	0	0	0	0	0	0	no
STR-025	cst-074	Periplaneta americana	nymph	nymph	kitchen	manual	0	0	0	0	0	0	0	no
STR-025	cst-075	Periplaneta americana	male	adult	kitchen	manual	0	0	0	0	0	0	0	no
STR-025	cst-076	Periplaneta americana	female	adult	kitchen	manual	0	0	0	0	0	0	0	no
STR-025	cst-077	Periplaneta americana	nymph	nymph	kitchen	manual	1	0	0	0	0	0	0	no
STR-019	cst-078	Periplaneta americana	female	adult	bedroom	trap	0	0	0	0	0	0	0	yes
STR-015	cst-079	Periplaneta americana	nymph	nymph	kitchen	manual	0	0	0	0	0	0	0	no
STR-015	cst-080	Periplaneta americana	female	adult	kitchen	manual	1	0	0	0	0	0	0	yes
STR-015	cst-081	Periplaneta americana	nymph	nymph	kitchen	manual	0	0	0	0	0	0	0	no
STR-015	cst-082	Periplaneta americana	female	adult	kitchen	manual	0	0	0	0	0	0	0	no
STR-015	cst-083	Periplaneta americana	female	adult	kitchen	manual	1	0	0	0	0	0	0	yes
STR-021	cst-084	Periplaneta americana	female	adult	kitchen	manual	1	0	0	0	0	0	0	yes
STR-021	cst-085	Periplaneta americana	female	adult	kitchen	manual	0	0	0	0	0	0	0	no
STR-021	cst-086	Periplaneta americana	nymph	nymph	kitchen	manual	0	0	0	0	0	0	0	no
STR-021	cst-087	Periplaneta americana	nymph	nymph	kitchen	manual	0	0	0	0	0	0	0	no
STR-021	cst-088	Periplaneta americana	female	adult	kitchen	manual	0	0	0	0	0	0	0	no
STR-021	cst-089	Periplaneta americana	female	adult	kitchen	manual	0	0	0	0	0	0	0	no
STR-021	cst-090	Periplaneta americana	nymph	nymph	kitchen	manual	0	0	0	0	0	0	0	no
STR-021	cst-091	Periplaneta americana	female	adult	kitchen	manual	1	0	0	0	0	0	0	yes
STR-021	cst-092	Periplaneta americana	nymph	nymph	kitchen	manual	1	0	0	0	0	0	0	yes
STR-021	cst-093	Periplaneta americana	nymph	nymph	kitchen	manual	0	0	0	0	0	0	0	no
STR-025	cst-094	Periplaneta americana	female	adult	kitchen	manual	0	0	0	0	0	0	0	no
STR-025	cst-095	Periplaneta americana	nymph	nymph	kitchen	manual	0	0	0	0	0	0	0	no
STR-020	cst-096	Periplaneta americana	nymph	nymph	laundry	trap	0	0	0	0	0	0	0	no
STR-033	cst-097	Periplaneta americana	nymph	nymph	kitchen	manual	1	0	0	0	0	0	0	yes
STR-022	cst-098	Periplaneta americana	female	adult	kitchen	manual	0	1	0	0	0	0	0	yes
STR-022	cst-099	Periplaneta americana	nymph	nymph	bedroom	trap	0	0	0	1	0	0	0	yes
STR-021	cst-100	Periplaneta americana	female	adult	kitchen	manual	0	0	0	0	0	0	0	no
STR-021	cst-101	Periplaneta americana	female	adult	kitchen	manual	0	0	0	0	0	0	0	no
STR-021	cst-102	Periplaneta americana	nymph	nymph	kitchen	manual	0	0	0	0	0	0	0	no
STR-021	cst-103	Periplaneta americana	male	adult	kitchen	manual	0	0	0	0	0	0	0	no
STR-021	cst-104	Periplaneta americana	nymph	nymph	kitchen	manual	0	0	0	0	0	0	0	no
STR-021	cst-105	Periplaneta americana	nymph	nymph	kitchen	manual	0	0	0	0	0	0	0	no
STR-021	cst-106	Periplaneta americana	female	adult	kitchen	manual	0	0	0	0	0	0	0	no
STR-021	cst-107	Periplaneta americana	nymph	nymph	kitchen	manual	0	0	0	0	0	0	0	no
STR-021	cst-108	Periplaneta americana	nymph	nymph	kitchen	manual	0	0	0	0	0	0	0	no
STR-026	cst-109	Periplaneta americana	male	adult	kitchen	manual	0	0	0	0	0	0	0	no
STR-036	cst-110	Periplaneta americana	nymph	nymph	kitchen	manual	0	0	0	0	0	0	0	no
STR-036	cst-111	Periplaneta americana	nymph	nymph	kitchen	manual	0	0	0	0	0	0	0	no
STR-036	cst-112	Periplaneta americana	nymph	nymph	kitchen	manual	1	0	0	0	0	0	0	yes
STR-036	cst-113	Periplaneta americana	female	adult	kitchen	manual	0	0	0	0	0	0	0	no
STR-036	cst-114	Periplaneta americana	female	adult	kitchen	manual	0	1	0	0	0	0	0	yes
STR-036	cst-115	Periplaneta americana	nymph	nymph	kitchen	manual	0	0	0	0	0	0	0	no
STR-036	cst-116	Periplaneta americana	male	adult	kitchen	manual	0	0	0	0	0	0	0	no
STR-036	cst-117	Periplaneta americana	male	adult	kitchen	manual	0	0	0	0	0	0	0	no
STR-036	cst-118	Periplaneta americana	nymph	nymph	kitchen	manual	0	1	0	0	0	0	0	yes
STR-036	cst-119	Periplaneta americana	nymph	nymph	kitchen	manual	0	0	0	0	0	0	0	no
STR-036	cst-120	Periplaneta americana	nymph	nymph	kitchen	manual	1	0	0	0	0	0	0	yes
STR-036	cst-121	Periplaneta americana	nymph	nymph	kitchen	manual	0	1	0	0	0	0	0	yes
STR-036	cst-122	Periplaneta americana	nymph	nymph	kitchen	manual	0	0	0	0	0	0	0	no
STR-036	cst-123	Periplaneta americana	nymph	nymph	kitchen	manual	0	0	0	0	0	0	0	no
STR-026	cst-124	Periplaneta americana	female	adult	kitchen	manual	0	0	0	0	0	0	0	no
STR-026	cst-125	Periplaneta americana	nymph	nymph	kitchen	manual	0	0	0	0	0	0	0	no
STR-026	cst-126	Periplaneta americana	female	adult	kitchen	manual	1	1	0	0	0	0	0	yes
STR-026	cst-127	Periplaneta americana	female	adult	kitchen	manual	0	0	0	0	0	0	0	no
STR-026	cst-128	Periplaneta americana	nymph	nymph	kitchen	manual	0	0	0	0	0	0	0	no
STR-026	cst-129	Periplaneta americana	female	adult	kitchen	manual	0	0	0	0	0	0	0	no
STR-026	cst-130	Periplaneta americana	female	adult	kitchen	manual	1	0	0	0	0	0	0	yes
STR-026	cst-131	Periplaneta americana	female	adult	kitchen	manual	0	0	0	0	0	0	0	no
STR-026	cst-132	Periplaneta americana	male	adult	kitchen	manual	0	0	0	0	0	0	0	no
STR-026	cst-133	Periplaneta americana	female	adult	kitchen	manual	0	0	0	0	0	0	0	no
STR-026	cst-134	Periplaneta americana	female	adult	kitchen	manual	0	0	0	0	0	0	0	no
STR-026	cst-135	Periplaneta americana	male	adult	kitchen	manual	0	0	0	0	0	0	0	no
STR-026	cst-136	Periplaneta americana	male	adult	kitchen	manual	0	0	0	0	0	0	0	no
STR-026	cst-137	Periplaneta americana	male	adult	kitchen	manual	0	0	0	0	0	0	0	no
STR-026	cst-138	Periplaneta americana	female	adult	kitchen	manual	1	0	0	0	0	0	0	yes
STR-026	cst-139	Periplaneta americana	male	adult	kitchen	manual	0	0	0	0	0	0	0	no
STR-026	cst-140	Periplaneta americana	nymph	nymph	kitchen	manual	0	0	0	0	0	0	0	no
STR-026	cst-141	Periplaneta americana	male	adult	kitchen	manual	0	0	0	0	0	0	0	no
STR-026	cst-142	Periplaneta americana	female	adult	kitchen	manual	0	0	0	0	0	0	0	no
STR-026	cst-143	Periplaneta americana	female	adult	kitchen	manual	0	0	0	0	0	0	0	no
STR-026	cst-144	Periplaneta americana	nymph	nymph	kitchen	manual	0	0	0	0	0	0	0	no
STR-026	cst-145	Periplaneta americana	nymph	nymph	kitchen	manual	0	0	0	0	0	0	0	no
STR-026	cst-146	Periplaneta americana	nymph	nymph	kitchen	manual	0	1	0	0	0	0	0	yes
STR-026	cst-147	Periplaneta americana	nymph	nymph	kitchen	manual	0	0	0	0	0	0	0	no
STR-026	cst-148	Periplaneta americana	nymph	nymph	kitchen	manual	1	0	0	0	0	0	0	yes
STR-026	cst-149	Periplaneta americana	nymph	nymph	kitchen	manual	1	0	0	0	0	0	0	yes
STR-031	cst-150	Periplaneta americana	nymph	nymph	laundry	manual	1	0	0	0	0	0	0	yes
STR-031	cst-151	Periplaneta americana	nymph	nymph	kitchen	manual	0	0	0	0	0	0	0	no
STR-031	cst-152	Periplaneta americana	nymph	nymph	kitchen	manual	0	0	0	0	0	0	0	no
STR-031	cst-153	Periplaneta americana	nymph	nymph	kitchen	manual	0	1	0	0	0	0	0	yes
STR-038	cst-154	Periplaneta americana	nymph	nymph	kitchen	manual	0	0	0	0	0	0	0	no
STR-033	cst-155	Periplaneta americana	nymph	nymph	backyard	manual	0	0	0	0	0	0	0	no
STR-028	cst-156	Periplaneta americana	male	adult	kitchen	manual	0	0	0	0	0	0	0	no
STR-030	cst-157	Periplaneta americana	nymph	nymph	sewer	trap	0	0	0	0	0	0	0	no
STR-030	cst-158	Periplaneta americana	nymph	nymph	sewer	trap	1	0	0	0	0	0	0	yes
STR-034	cst-159	Periplaneta americana	female	adult	backyard	manual	0	0	0	0	0	0	0	no
STR-039	cst-160	Periplaneta americana	nymph	nymph	kitchen	trap	0	0	0	0	0	0	0	no
STR-039	cst-161	Periplaneta americana	nymph	nymph	kitchen	trap	0	0	1	0	0	0	0	yes
STR-039	cst-162	Periplaneta americana	nymph	nymph	kitchen	trap	0	0	0	0	0	0	0	no
STR-026	cst-163	Periplaneta americana	male	adult	kitchen	manual	0	0	0	0	0	0	0	no
STR-026	cst-164	Periplaneta americana	female	adult	kitchen	manual	0	0	0	0	0	0	0	no
STR-026	cst-165	Periplaneta americana	male	adult	kitchen	manual	0	0	0	0	0	0	0	no
STR-026	cst-166	Periplaneta americana	nymph	nymph	kitchen	manual	0	0	0	0	0	0	0	no
STR-026	cst-167	Periplaneta americana	female	adult	kitchen	manual	0	0	0	0	0	0	0	no
STR-031	cst-168	Blatella germanica	female	adult	backyard	manual	0	0	0	0	0	0	0	no
STR-033	cst-169	Periplaneta americana	male	adult	kitchen	manual	0	0	0	0	0	0	0	no
STR-033	cst-170	Periplaneta americana	female	adult	kitchen	manual	0	0	0	0	0	0	0	no
STR-033	cst-171	Periplaneta americana	nymph	nymph	kitchen	manual	0	1	0	0	0	0	0	yes
STR-033	cst-172	Periplaneta americana	female	adult	kitchen	manual	1	0	0	0	0	0	0	yes
STR-033	cst-173	Periplaneta americana	nymph	nymph	kitchen	manual	1	0	0	0	0	0	0	yes
STR-033	cst-174	Periplaneta americana	nymph	nymph	kitchen	manual	0	0	0	0	0	0	0	no
STR-033	cst-175	Periplaneta americana	nymph	nymph	kitchen	manual	1	0	0	0	0	0	0	yes
STR-039	cst-176	Periplaneta americana	nymph	nymph	kitchen	trap	1	0	0	0	0	0	0	yes
STR-039	cst-177	Periplaneta americana	nymph	nymph	kitchen	trap	0	0	0	0	0	0	0	no
STR-039	cst-178	Periplaneta americana	nymph	nymph	kitchen	trap	0	0	0	0	0	0	0	no
STR-039	cst-179	Periplaneta americana	nymph	nymph	kitchen	trap	0	0	0	0	0	0	0	no
STR-049	cst-180	Periplaneta americana	male	adult	living	manual	0	0	0	0	0	0	0	no
STR-049	cst-181	Periplaneta americana	female	adult	living	manual	0	0	0	0	0	0	0	no
STR-049	cst-182	Periplaneta americana	female	adult	living	manual	0	0	0	0	0	0	0	no
STR-050	cst-183	Blatta orientallis	nymph	nymph	kitchen	manual	0	0	0	0	0	0	0	no
STR-050	cst-184	Periplaneta americana	female	adult	kitchen	manual	0	0	0	0	0	0	0	no
STR-050	cst-185	Periplaneta americana	female	adult	kitchen	manual	0	0	0	0	0	0	0	no
STR-050	cst-186	Periplaneta americana	female	adult	kitchen	manual	1	0	0	0	0	0	0	yes
STR-050	cst-187	Periplaneta americana	nymph	nymph	kitchen	manual	0	0	0	0	0	0	0	no
STR-050	cst-188	Periplaneta americana	nymph	nymph	kitchen	manual	0	0	0	0	0	0	0	no
STR-050	cst-189	Periplaneta americana	nymph	nymph	kitchen	manual	0	0	0	0	0	0	0	no
STR-050	cst-190	Periplaneta americana	nymph	nymph	kitchen	manual	0	0	0	0	0	0	0	no
STR-050	cst-191	Periplaneta americana	nymph	nymph	kitchen	manual	1	0	0	0	0	0	0	yes
STR-050	cst-192	Periplaneta americana	nymph	nymph	kitchen	manual	0	0	0	0	0	0	0	no
STR-050	cst-193	Periplaneta americana	nymph	nymph	kitchen	manual	1	0	0	0	0	0	0	yes
STR-050	cst-194	Periplaneta americana	nymph	nymph	kitchen	manual	0	0	0	0	0	0	0	no
STR-043	cst-195	Periplaneta americana	nymph	nymph	backyard	trap	0	0	0	0	0	0	0	no
STR-043	cst-196	Periplaneta americana	female	adult	backyard	trap	0	0	0	0	0	0	0	no
STR-043	cst-197	Periplaneta americana	female	adult	backyard	trap	0	0	0	0	0	0	0	no
STR-043	cst-198	Periplaneta americana	female	adult	backyard	trap	1	0	0	0	0	0	0	yes
STR-047	cst-199	Periplaneta americana	female	adult	bedroom	trap	0	0	0	0	0	0	0	no
STR-043	cst-200	Periplaneta americana	female	adult	backyard	trap	1	0	0	0	0	0	0	yes
STR-043	cst-201	Periplaneta americana	nymph	nymph	backyard	trap	0	0	0	0	0	0	0	no
STR-048	cst-202	Periplaneta americana	nymph	nymph	kitchen	manual	0	0	0	0	0	0	0	no
STR-048	cst-203	Periplaneta americana	nymph	nymph	kitchen	manual	0	0	0	0	0	0	0	no
STR-048	cst-204	Periplaneta americana	nymph	nymph	kitchen	manual	1	0	0	0	0	0	0	yes
STR-048	cst-205	Periplaneta americana	nymph	nymph	kitchen	manual	0	0	0	0	0	0	0	no
STR-048	cst-206	Periplaneta americana	nymph	nymph	kitchen	manual	1	0	0	0	0	0	0	yes
STR-048	cst-207	Periplaneta americana	nymph	nymph	kitchen	manual	0	0	0	0	0	0	0	no
STR-050	cst-208	Periplaneta americana	male	adult	kitchen	manual	1	0	0	1	0	0	0	yes
STR-050	cst-209	Periplaneta americana	female	adult	kitchen	manual	1	0	0	0	0	0	0	yes
STR-050	cst-210	Periplaneta americana	nymph	nymph	kitchen	manual	1	0	0	0	0	0	0	yes
STR-050	cst-211	Periplaneta americana	male	adult	kitchen	manual	1	0	0	0	0	0	0	yes
STR-050	cst-212	Periplaneta americana	female	adult	kitchen	manual	0	0	0	0	0	0	0	no
STR-050	cst-213	Periplaneta americana	male	adult	kitchen	manual	1	0	0	0	0	0	0	yes
STR-050	cst-214	Periplaneta americana	nymph	nymph	kitchen	manual	1	0	0	0	0	0	0	yes
STR-050	cst-215	Periplaneta americana	nymph	nymph	kitchen	manual	1	0	0	0	0	0	0	yes
STR-050	cst-216	Periplaneta americana	nymph	nymph	kitchen	manual	0	0	0	0	0	0	0	no
STR-050	cst-217	Periplaneta americana	nymph	nymph	kitchen	manual	1	0	0	0	0	0	0	yes
STR-050	cst-218	Periplaneta americana	nymph	nymph	kitchen	manual	1	0	0	0	0	0	0	yes
STR-050	cst-219	Periplaneta americana	nymph	nymph	kitchen	manual	1	0	0	0	0	0	0	yes
STR-050	cst-220	Periplaneta americana	nymph	nymph	kitchen	manual	0	0	0	0	0	0	0	no
STR-050	cst-221	Periplaneta americana	nymph	nymph	kitchen	manual	0	0	0	0	0	0	0	no
STR-050	cst-222	Periplaneta americana	nymph	nymph	kitchen	manual	0	0	0	0	0	0	0	no
STR-053	cst-223	Periplaneta americana	male	adult	bedroom	trap	0	0	0	0	0	0	0	no
STR-053	cst-224	Periplaneta americana	female	adult	bedroom	trap	1	0	0	0	0	0	0	yes
STR-053	cst-225	Periplaneta americana	male	adult	bedroom	trap	1	0	0	0	0	0	0	yes
STR-053	cst-226	Periplaneta americana	nymph	nymph	bedroom	trap	1	0	0	0	0	0	0	yes
STR-045	cst-227	Periplaneta americana	nymph	nymph	bedroom	trap	0	0	0	0	0	0	0	no
STR-044	cst-228	Periplaneta americana	nymph	nymph	living	trap	1	0	0	0	0	0	0	yes
STR-047	cst-229	Periplaneta americana	nymph	nymph	bedroom	trap	0	0	1	0	0	0	0	no
STR-047	cst-230	Periplaneta americana	nymph	nymph	bedroom	trap	0	0	0	0	0	0	0	no
STR-050	cst-231	Periplaneta americana	nymph	nymph	kitchen	manual	0	0	0	0	0	0	0	yes
STR-060	cst-232	Periplaneta americana	male	adult	kitchen	trap	0	0	0	0	0	0	0	no
STR-060	cst-233	Periplaneta americana	male	adult	kitchen	trap	0	0	0	0	0	0	0	no
STR-060	cst-234	Periplaneta americana	nymph	nymph	kitchen	trap	0	0	0	0	0	0	0	no
STR-060	cst-235	Periplaneta americana	nymph	nymph	kitchen	trap	0	0	0	0	0	0	0	no
STR-060	cst-236	Periplaneta americana	nymph	nymph	kitchen	trap	0	0	0	0	0	0	0	no
STR-060	cst-237	Periplaneta americana	nymph	nymph	kitchen	trap	0	0	0	0	0	0	0	no
STR-060	cst-238	Periplaneta americana	male	adult	kitchen	trap	0	0	0	0	0	0	0	no
STR-068	cst-239	Periplaneta americana	nymph	nymph	living	manual	0	0	0	0	0	0	0	no
STR-034	cst-240	Periplaneta americana	male	adult	backyard	manual	0	0	0	0	0	0	0	no
STR-060	cst-241	Periplaneta americana	nymph	nymph	kitchen	trap	0	0	0	0	0	0	0	no
STR-060	cst-242	Periplaneta americana	nymph	nymph	kitchen	trap	0	0	0	0	0	0	0	no
STR-057	cst-243	Periplaneta americana	male	adult	kitchen	manual	1	0	0	0	0	0	0	yes
STR-057	cst-244	Periplaneta americana	female	adult	kitchen	manual	0	0	0	0	0	0	0	no
STR-057	cst-245	Periplaneta americana	male	adult	kitchen	manual	0	0	0	0	0	0	0	no
STR-057	cst-246	Periplaneta americana	nymph	nymph	kitchen	manual	1	0	0	0	0	0	0	yes
STR-057	cst-247	Periplaneta americana	nymph	nymph	kitchen	manual	0	0	0	0	0	0	0	no
STR-057	cst-248	Periplaneta americana	male	adult	kitchen	manual	0	0	0	0	0	0	0	no
STR-057	cst-249	Periplaneta americana	female	adult	kitchen	manual	0	0	0	0	0	0	0	no
STR-060	cst-250	Periplaneta americana	nymph	nymph	kitchen	manual	0	0	0	0	0	0	0	no
STR-060	cst-251	Periplaneta americana	nymph	nymph	kitchen	manual	0	0	0	0	0	0	0	no
STR-060	cst-252	Periplaneta americana	female	adult	kitchen	manual	0	0	0	0	0	0	0	no
STR-060	cst-253	Periplaneta americana	female	adult	bedroom	trap	0	0	0	0	0	0	0	no
STR-056	cst-254	Periplaneta americana	female	adult	laundry	trap	0	0	1	0	0	0	0	no
STR-065	cst-255	Periplaneta americana	nymph	nymph	kitchen	trap	0	0	0	0	0	0	0	no
STR-068	cst-256	Periplaneta americana	female	adult	kitchen	trap	0	0	0	0	0	0	0	yes
STR-064	cst-257	Periplaneta americana	nymph	nymph	kitchen	trap	1	0	0	0	0	0	0	yes
STR-070	cst-258	Periplaneta americana	nymph	nymph	bedroom	manual	0	0	0	0	0	0	0	no
STR-070	cst-259	Periplaneta americana	nymph	nymph	bedroom	manual	1	0	0	0	0	0	0	yes
STR-060	cst-260	Periplaneta americana	nymph	nymph	bedroom	manual	0	0	0	0	0	0	0	no
