# Supplementary material for: Household factors influencing cockroach infestations and helminth parasites: Insights from a rural community in Guatemala
Source: PLoS One. 2026 Jan 9;21(1):e0340314. doi: 10.1371/journal.pone.0340314 (PMC12788667; doi:10.1371/journal.pone.0340314)
Supplement: S3 Table — (XLSX) [file pone.0340314.s003.xlsx]

## Sheet: Hoja1
S3 Table. Collinearity analysis of factors associated with cockroach abundance in a rural community in Guatemala.
Factor	GVIF	DF	GVIF^(1/(2*Df))
Floor material	4.6241	2	1.4664
Wall material	7.4254	6	1.1818
Roof material	1.2272	1	1.1078
Dog presence	1.1732	1	1.2118
Cat presence	1.2968	1	1.1387
Poultry presence	1.296	1	1.0831
cockroaches control	1.4686	1	1.1384
VIF: 1-2 = There is no collinearity.
VIF: 2-5 = Moderate collinearity.
VIF: >5 = High collinearity.
VIF: >10 = Very severe collinearity
GVIF: Generalized Variance Inflation Factor
DF: Degrees of Freedom
GVIF^(1/(2*Df)): Transformation of the GVIF. It can be compared with standard VIFs.
