# Supplementary material for: Household factors influencing cockroach infestations and helminth parasites: Insights from a rural community in Guatemala
Source: PLoS One. 2026 Jan 9;21(1):e0340314. doi: 10.1371/journal.pone.0340314 (PMC12788667; doi:10.1371/journal.pone.0340314)
Supplement: S4 Table — Analysis according to AIC and Delta AIC (ΔAIC) represent the decrease in the Akaike information criterion (AIC) for the full model without that variable. (XLSX) [file pone.0340314.s004.xlsx]

## Sheet: Hoja1
S4 Table. Analysis of contribution of each factor associted with the abundance of cockroaches in a rural community in Guatemala. Analysis according to AIC and Delta AIC (ΔAIC) represente the decrease in the Akaike information criterion (AIC) for the full model without that variable.
Model	Poultry presence	Cockroaches number	Cat presence	Wall type	Dog presence	Floor type	Roof type	AICc	ΔAICc	Weight AICc	Interpretation
Without wall	+	+	+		+	+	+	281.8	0	0.717	Better model (more support); removing wall improves the model
Without floor	+	+	+	+	+		+	284.4	2.53	0.202	Still plausible (ΔAICc < 4), but less strong
Without dog	+	+	+	+		+	+	288	6.2	0.032	Much worse than the best model
Without cockroach control	+		+	+	+	+	+	288.3	6.47	0.028	Similar to sin_perro
Global	+	+	+	+	+	+	+	290.5	8.71	0.009	The overall model is clearly worse than some reduced ones
Without poultry		+	+	+	+	+	+	291.3	9.45	0.006	Little evidence in favor
Without cat	+	+		+	+	+	+	293.4	11.57	0.002	Unlikely
Without roof	+	+	+	+	+	+		293.7	11.88	0.002	Unlikely
AIC: Akaike Information Criterion adjusted for small sample sizes; Delta AIC: difference between the AICc of each model and the best-performing model. Wight: the relative probability that a model is the best among the set of models evaluated.
