# Supplementary material for: Household factors influencing cockroach infestations and helminth parasites: Insights from a rural community in Guatemala
Source: PLoS One. 2026 Jan 9;21(1):e0340314. doi: 10.1371/journal.pone.0340314 (PMC12788667; doi:10.1371/journal.pone.0340314)
Supplement: S5 Table — (XLSX) [file pone.0340314.s005.xlsx]

## Sheet: Hoja1
S5 Table. Diagnostic morphological traits used for the identification of helminth parasites collected from Periplaneta americana, summarizing the main distinguishing characters, life stages, and corresponding references.
Taxon	Life stage described	Diagnostic morphological traits	Reference(s)	Figure
Hammerschmidtiella	Adult (pinworm)	Swollen middle esophagus forming a pseudobulb, a distinctive enlargement	[38–40]	Fig. 2A
Leidynema	Adult (pinworm)	Presence of a gastric cecum, a blind appendix extending from the anterior intestine just posterior to the esophageal end bulb	[38,41]	Fig. 2B
Thelastoma	Adult (pinworm)	Distinguished from other thelastomatid pinworms by specific esophageal structures	[38,42]	Fig. 2C
Protrellus	Egg	Oval eggs with a lateral circular ridge on the shell	[38]	Fig. 2D
Trichuris	Egg	Barrel-shaped, thick-shelled eggs with a pair of polar plugs at each end	[37]	Fig. 2E
Moniliformis	Egg	Elongated-oval eggs with a thick transparent shell and a larva (acanthor) with rostellar hooks	[37]	Fig. 2F
