# Supplementary material for: Household factors influencing cockroach infestations and helminth parasites: Insights from a rural community in Guatemala
Source: PLoS One. 2026 Jan 9;21(1):e0340314. doi: 10.1371/journal.pone.0340314 (PMC12788667; doi:10.1371/journal.pone.0340314)
Supplement: S6 Table — (XLSX) [file pone.0340314.s006.xlsx]

## Sheet: S6 Table
S6 Table: Prevalence and confidencial interval by helminth parasites found in cockroaches (Periplaneta americana) in a rural comunity in Guatemala.
Periplaneta americana			Hammerschmidtiella spp.		Leidynema appendiculatum		Thelastoma spp.		Protrellus spp.		Trichuris spp.		Moniliformis moniliformis		Taenia-type-egg		Total Periplaneta americana parasitized
Variable	Level	n	n (%)	95% confidence interval	n (%)	95% confidence interval	n (%)	95% confidence interval	n (%)	95% confidence interval	n (%)	95% confidence interval	n (%)	95% confidence interval	n (%)	95% confidence interval	n (%)
Sex	Female	69	21 (30)	19.9 - 42.6%	3 (4.3)	0.90 - 12.18%	4 (5.7)	1.60 - 14.18%	0	0 - 5.21%	1 (1.4)	0.04 -7.81%	0	0 - 5.21%	1 (1.4)	0.04 -7.81%	26 (37.68)
	Male	33	7 (21)	8.98 - 38.9%	0	0 - 10.6%	0	0 - 10.6%	1 (1.4)	0.08 - 15.8%	0	0 - 10.6%	0	0 - 10.6%	0	0 - 10.6%	7 (21.21)
Age	Adult	102	28 (27)	18.9 - 36.9%	3 (2.9)	0.61 - 8.36%	4 (3.9)	1.07 - 9.73%	1 (0.9)	0.02 - 5.34%	1 (0.9)	0.02 - 5.34	0	0 - 3.55%	1 (0.9)	0.02 - 5.34	33 (32.35)
	Nymph	156	38 (25)	17.9 - 31.9%	5 (3.2)	1.05 - 7.32%	3 (1.9)	0.39 - 5.52%	1 (0.6)	0.02 - 34.8%	0	0 - 2.34%	2 (1.3)	0.16 - 4.55%	2 (1.3)	0.16 - 4.55%	49 (31.41)
